# Supplementary material for: Antenatal CFTR Modulators to Treat a Healthy Pregnant Woman with a Fetus Affected by Cystic Fibrosis Complicated by Meconium Ileus and Intestinal Volvulus: From a Suspicion of the Disease to a Targeted Treatment in Utero: Case Report and Narrative Review
Source: J Clin Med. 2026 Mar 4;15(5):1933. doi: 10.3390/jcm15051933 (PMC12985462; doi:10.3390/jcm15051933)
Supplement: Supplementary file 1 [file jcm-15-01933-s001.zip]

Archive with 1 entries (1 files):
- jcm-4058758-supplementary.pdf
